# Supplementary material for: Next-generation ABACUS biosensors reveal cellular ABA dynamics driving root growth at low aerial humidity
Source: Nat Plants. 2023 Jun 26;9(7):1103–15. doi: 10.1038/s41477-023-01447-4 (PMC10356609; doi:10.1038/s41477-023-01447-4)
Supplement: Supplementary file 3 — Table 2: additional ABACUS variant screening. Table 5: statistics tables. [file 41477_2023_1447_MOESM3_ESM.xlsx]

## Sheet: Readme
Supplementary Table 2
Supplementary Table 5:	Figures 1-4
	Extended data figures 1,4,6,7,8,9,10
	Supplemental figures
Note:This table is divided over several work sheets to fit in excel format

## Sheet: Supplentary Table 2
Variant name	Linker variants	PYL1 mutations	Fluorescent proteins	Rationale	N	KD (μM)	SEM KD	Ratio change (%)	SEM RC	Notes	Methods	Notes
ABACUS1-2μ-i	attB-L52-attB	PYL1 (H87P,A190V)	edCit, edCer	Control	3	-	-	27.9661	0.222076		Initial ratio change screen, +/- ABA on cell lysate	Cell lysate assay typically underestimates ratio change due to background signal, and gives lower confidence estimation of Kd
	PP-L52-0	PYL1 (H87P,A190V)	edCit, edCer	Rigidifying fluorescent protein/sensory domain linkers to optimise ratio change	3	-	-	19.8073	0.825279	Rejected due to reduction in ratio change	Initial ratio change screen, +/- ABA on cell lysate	Cell lysate assay typically underestimates ratio change due to background signal, and gives lower confidence estimation of Kd
	PPP-L52-0	PYL1 (H87P,A190V)	edCit, edCer	Rigidifying fluorescent protein/sensory domain linkers to optimise ratio change	3	-	-	18.305	0.853267	Rejected due to reduction in ratio change	Initial ratio change screen, +/- ABA on cell lysate	Cell lysate assay typically underestimates ratio change due to background signal, and gives lower confidence estimation of Kd
	0-L52-P	PYL1 (H87P,A190V)	edCit, edCer	Rigidifying fluorescent protein/sensory domain linkers to optimise ratio change	3	-	-	15.787	0.61336	Rejected due to reduction in ratio change	Initial ratio change screen, +/- ABA on cell lysate	Cell lysate assay typically underestimates ratio change due to background signal, and gives lower confidence estimation of Kd
	P-L52-P	PYL1 (H87P,A190V)	edCit, edCer	Rigidifying fluorescent protein/sensory domain linkers to optimise ratio change	3	-	-	19.4465	1.34948	Rejected due to reduction in ratio change	Initial ratio change screen, +/- ABA on cell lysate	Cell lysate assay typically underestimates ratio change due to background signal, and gives lower confidence estimation of Kd
	PP-L52-PP	PYL1 (H87P,A190V)	edCit, edCer	Rigidifying fluorescent protein/sensory domain linkers to optimise ratio change	3	-	-	25.4722	1.38974	Rejected due to reduction in ratio change	Initial ratio change screen, +/- ABA on cell lysate	Cell lysate assay typically underestimates ratio change due to background signal, and gives lower confidence estimation of Kd
	0-L52-PP	PYL1 (H87P,A190V)	edCit, edCer	Rigidifying fluorescent protein/sensory domain linkers to optimise ratio change	3	-	-	21.9495	0.55237	Rejected due to reduction in ratio change	Initial ratio change screen, +/- ABA on cell lysate	Cell lysate assay typically underestimates ratio change due to background signal, and gives lower confidence estimation of Kd
ABACUS1-2μ -ii	PPP-L52-P	PYL1 (H87P,A190V)	edCit, edCer	Rigidifying fluorescent protein/sensory domain linkers to optimise ratio change	3	-	-	31.6828	1.00556	Selected for purified protein titration due to potential increase in ratio change	Initial ratio change screen, +/- ABA on cell lysate	Cell lysate assay typically underestimates ratio change due to background signal, and gives lower confidence estimation of Kd
	P-L52-PPP	PYL1 (H87P,A190V)	edCit, edCer	Rigidifying fluorescent protein/sensory domain linkers to optimise ratio change	3	-	-	32.1818	0.183153	Potential ratio change increase	Initial ratio change screen, +/- ABA on cell lysate	Cell lysate assay typically underestimates ratio change due to background signal, and gives lower confidence estimation of Kd
	PP-L52-PP	PYL1 (H87P,A190V)	edCit, edCer	Rigidifying fluorescent protein/sensory domain linkers to optimise ratio change	3	-	-	3.73443	3.75788	Rejected due to reduction in ratio change	Initial ratio change screen, +/- ABA on cell lysate	Cell lysate assay typically underestimates ratio change due to background signal, and gives lower confidence estimation of Kd
ABACUS1-2μ -ii	PPP-L52-P	PYL1 (H87P,A190V)	edCit, edCer	Control	3	0.661	0.22	24.6	2		Purified protein ABA titration
ABACUS1-2μ -iii	PPP-L52-P	PYL1 (H87P,A190V, S112A)	edCit, edCer	Orthogonalisation: stop interaction with endogenous PP2C	3	0.881	0.62	88	14.6	Selected for ongoing work	Purified protein ABA titration
	PPP-L52-P	PYL1 (H87P,A190V, S112D)	edCit, edCer	Orthogonalisation: stop interaction with endogenous PP2C	3	2.05	0.693	117	14	Rejected due to low affinity	Purified protein ABA titration
	PPP-L52-P	PYL1 (H87P,A190V, S112V)	edCit, edCer	Orthogonalisation: stop interaction with endogenous PP2C	3	2.13	0.786	100	9	Rejected due to low affinity	Purified protein ABA titration
ABACUS1-2μ -ii	PPP-L52-P	PYL1 (H87P,A190V)	edCit, edCer	Control	3	1.51	0.234	92	3.5		Purified protein ABA titration
	PPP-L52-P	PYL1 (H87P,A190V,S112W)	edCit, edCer	Orthogonalisation: stop interaction with endogenous PP2C	3	5.48	0.28	118	2.1	Rejected due to low affinity	Purified protein ABA titration
ABACUS1-2μ -iii	PPP-L52-P	PYL1 (H87P,A190V, S112A)	edCit, edCer	Control	1	1.15		73.8				Cell lysate assay typically underestimates ratio change due to background signal, and gives lower confidence estimation of Kd
	PPP-L52-P	PYL1 (H87P,A190V, S112A, K90A)	edCit, edCer	Initial affinity screen	1	3733		20		Test K90 variants with protein purification due to affinity increase	Cell lysate titration	Cell lysate assay typically underestimates ratio change due to background signal, and gives lower confidence estimation of Kd
	PPP-L52-P	PYL1 (H87P,A190V, S112A, F189L)	edCit, edCer	Initial affinity screen	1	2.56		39.2		Rejected due to reduction in ratio change and affinity	Cell lysate titration	Cell lysate assay typically underestimates ratio change due to background signal, and gives lower confidence estimation of Kd
	PPP-L52-P	PYL1 (H87P,A190V, S112A, I89S)	edCit, edCer	Initial affinity screen	1	43.92		0.019		Rejected due to loss of ratio change	Cell lysate titration	Cell lysate assay typically underestimates ratio change due to background signal, and gives lower confidence estimation of Kd
	PPP-L52-P	PYL1 (H87P,A190V, S112A, R143S)	edCit, edCer	Affinity/ratio change: targeting the PYL1 latch to alter pocket accessibility, closure and ABI1 binding, and therefore ratio change and affinity.	1	3.1		32.4		Selected for purified protein titration due to large increase in ratio change	Cell lysate titration	Cell lysate assay typically underestimates ratio change due to background signal, and gives lower confidence estimation of Kd
	PPP-L52-P	PYL1 (H87P,A190V, S112A, F135I)	edCit, edCer	Initial affinity screen	1	3.33		3		Rejected due to reduction in ratio change and affinity	Cell lysate titration	Cell lysate assay typically underestimates ratio change due to background signal, and gives lower confidence estimation of Kd
	PPP-L52-P	PYL1 (H87P,A190V, S112A, G113P)	edCit, edCer	Initial affinity screen	1	10		18		Rejected due to reduction in ratio change and affinity	Cell lysate titration	Cell lysate assay typically underestimates ratio change due to background signal, and gives lower confidence estimation of Kd
	PPP-L52-P	PYL1 (H87P,A190V, S112A, T138V)	edCit, edCer	Initial affinity screen	1	0.85		70.8		Could be selected for purified protein titration due high affinity, T138I was pursued	Cell lysate titration	Cell lysate assay typically underestimates ratio change due to background signal, and gives lower confidence estimation of Kd
	PPP-L52-P	PYL1 (H87P,A190V, S112A, V193L	edCit, edCer	Initial affinity screen	1	2.06		32.02		Rejected due to reduction in ratio change and affinity	Cell lysate titration	Cell lysate assay typically underestimates ratio change due to background signal, and gives lower confidence estimation of Kd
ABACUS1-2μ -iii	PPP-L52-P	PYL1 (H87P,A190V, S112A)	edCit, edCer	Control	2	0.99	0.666	32	5		Cell lysate titration	Cell lysate assay typically underestimates ratio change due to background signal, and gives lower confidence estimation of Kd
	PPP-L52-P	PYL1 (H87P,A190V, S112A, K90A)	edCit, edCer	Orthogonalisation/affinity: stop interaction with endogenous PP2C. Reduce any remaining PYL1-PYL1 interaction, increasing affinity. https://doi.org/10.1111/gtc.12140	4	0.486	0.26	7.5	1	Test K90 variants with protein purification due to affinity increase	Cell lysate titration	Cell lysate assay typically underestimates ratio change due to background signal, and gives lower confidence estimation of Kd
	PPP-L52-P	PYL1 (H87P,A190V, S112A, R143S)	edCit, edCer	Affinity/ratio change: targeting the PYL1 latch to alter pocket accessibility, closure and ABI1 binding, and therefore ratio change and affinity.	4	1.91	0.52	52.5	4.1	Selected for purified protein titration due to large increase in ratio change	Cell lysate titration	Cell lysate assay typically underestimates ratio change due to background signal, and gives lower confidence estimation of Kd
ABACUS1-2μ -iii	PPP-L52-P	PYL1 (H87P,A190V, S112A)	edCit, edCer	Control	2	0.68	0.02	27	2		Cell lysate titration	Cell lysate assay typically underestimates ratio change due to background signal, and gives lower confidence estimation of Kd
	PPP-L52-P	PYL1 (H87P,A190V, S112A, T138I)	edCit, edCer	Initial affinity screen	4	0.86	0.24	46	3	Test with other variants due to ratio change increase	Cell lysate titration	Cell lysate assay typically underestimates ratio change due to background signal, and gives lower confidence estimation of Kd
ABACUS1-2μ -iii	PPP-L52-P	PYL1 (H87P,A190V, S112A)	edCit, edCer	Control	3	0.848	0.446	35	4.4		Cell lysate titration	Cell lysate assay typically underestimates ratio change due to background signal, and gives lower confidence estimation of Kd
	PPP-L52-P	PYL1 (H87P,A190V, S112A, K90A)	edCit, edCer	Orthogonalisation/affinity: stop interaction with endogenous PP2C. Reduce any remaining PYL1-PYL1 interaction, increasing affinity. https://doi.org/10.1111/gtc.12140	3	0.391	0.126	13	1.2	Rejected due to reduction in ratio change	Cell lysate titration	Cell lysate assay typically underestimates ratio change due to background signal, and gives lower confidence estimation of Kd
	PPP-L52-P	PYL1 (H87P,A190V, S112A, K90R)	edCit, edCer	Orthogonalisation/affinity: stop interaction with endogenous PP2C. Reduce any remaining PYL1-PYL1 interaction, increasing affinity. https://doi.org/10.1111/gtc.12140	3	0.848	0.077	25	0.5	Rejected due to reduction in ratio change	Cell lysate titration	Cell lysate assay typically underestimates ratio change due to background signal, and gives lower confidence estimation of Kd
	PPP-L52-P	PYL1 (H87P,A190V, S112A, K90S)	edCit, edCer	Orthogonalisation/affinity: stop interaction with endogenous PP2C. Reduce any remaining PYL1-PYL1 interaction, increasing affinity. https://doi.org/10.1111/gtc.12140	3	0.729	0.127	14	0.13	Rejected due to reduction in ratio change	Cell lysate titration	Cell lysate assay typically underestimates ratio change due to background signal, and gives lower confidence estimation of Kd
ABACUS1-2μ -iii	PPP-L52-P	PYL1 (H87P,A190V, S112A, I111G)	edCit, edCer	High affinity mutation from https://doi.org/10.1111/gtc.12140 . Though may target PYL1 dimersation interact or with absent portion of ABI1	2	-		-	-	Rejected due to loss of ratio change	Cell lysate titration	Cell lysate assay typically underestimates ratio change due to background signal, and gives lower confidence estimation of Kd
	PPP-L52-P	PYL1 (H87P,A190V, S112A, V193L)	edCit, edCer	Orthogonalisation: stop interaction with endogenous PP2C	3	2.16	2	-4.7	1.1	Rejected due to low ratio change/affinity	Cell lysate titration	Cell lysate assay typically underestimates ratio change due to background signal, and gives lower confidence estimation of Kd
	PPP-L52-P	PYL1 (H87P,A190V, S112A, K90R)	edCit, edCer	Orthogonalisation/affinity: stop interaction with endogenous PP2C. Reduce any remaining PYL1-PYL1 interaction, increasing affinity. https://doi.org/10.1111/gtc.12140	3	0.52	0.14	9	0.6	Rejected due to reduction in ratio change	Cell lysate titration	Cell lysate assay typically underestimates ratio change due to background signal, and gives lower confidence estimation of Kd
	PPP-L52-P	PYL1 (H87P,A190V, S112A, E171D)	edCit, edCer	High affinity conjecture, alter water mediated interaction with PYL1:K86 and ABA	3	-	-	-	-	Rejected due to loss of ratio change	Cell lysate titration	Cell lysate assay typically underestimates ratio change due to background signal, and gives lower confidence estimation of Kd
	PPP-L52-P	PYL1 (H87P,A190V, S112A, K90S)	edCit, edCer	Orthogonalisation/affinity: stop interaction with endogenous PP2C, reducing phenotypes. Reduce any remaining interaction PYL1-PYL1 interaction, increasing affinity. https://doi.org/10.1111/gtc.12140	3	0.37	0.12	7	0.5	Rejected due to reduction in ratio change	Cell lysate titration	Cell lysate assay typically underestimates ratio change due to background signal, and gives lower confidence estimation of Kd
	PPP-L52-P	PYL1 (H87P,A190V, S112A, F135I)	edCit, edCer	Orthogonalisation: stop interaction with endogenous PP2C	3	71.9	526	-3.9	10.8	Rejected due to low ratio change/affinity	Cell lysate titration	Cell lysate assay typically underestimates ratio change due to background signal, and gives lower confidence estimation of Kd
	PPP-L52-P	PYL1 (H87P,A190V, S112A, F189I)	edCit, edCer	Orthogonalisation: stop interaction with endogenous PP2C	3	6.2	0.63	10	2.7	Rejected due to low ratio change/affinity	Cell lysate titration	Cell lysate assay typically underestimates ratio change due to background signal, and gives lower confidence estimation of Kd
	PPP-L52-P	PYL1 (H87P,A190V, S112A, F189Q)	edCit, edCer	Orthogonalisation: stop interaction with endogenous PP2C	3	11	4.8	9	2.3	Rejected due to low ratio change/affinity	Cell lysate titration	Cell lysate assay typically underestimates ratio change due to background signal, and gives lower confidence estimation of Kd
ABACUS1-2μ -iii	PPP-L52-P	PYL1 (H87P,A190V, S112A)	edCit, edCer	Control	3	0.431	0.052	43	1.1		Purified protein ABA titration
	PPP-L52-P	PYL1 (H87P,A190V, S112A, S182A)	edCit, edCer	Phosphoserine mutations to inhibit phosphodegradation. DOI:10.1016/j.molp.2018.02.012	3	0.449	0.12	33	2.2	Rejected due to reduction in ratio change	Purified protein ABA titration
	PPP-L52-P	PYL1 (H87P,A190V, S112A, S136A)	edCit, edCer	Phosphoserine mutations to inhibit phosphodegradation. DOI:10.1016/j.molp.2018.02.012	3	0.559	0.118	29	1.5	Rejected due to reduction in ratio change	Purified protein ABA titration
ABACUS1-2μ -iv	PPP-L52-P	PYL1 (H87P,A190V, S112A)	edCitT9, T7edCer	Control	3	0.34	0.052	9.4	0.7		Cell lysate titration	Cell lysate assay typically underestimates ratio change due to background signal, and gives lower confidence estimation of Kd
	PPP-L52-P	PYL1 (H87P,A190V, S112A, K90A)	edCitT9, T7edCer	Determine which combination of K90A, T138, R143S gives best sensor with FP truncations	3	~0.15		~1.1	0.2	Rejected due to loss of ratio change	Cell lysate titration	Cell lysate assay typically underestimates ratio change due to background signal, and gives lower confidence estimation of Kd
	PPP-L52-P	PYL1 (H87P,A190V, S112A, T138I, R143S)	edCitT9, T7edCer	Determine which combination of K90A, T138, R143S gives best sensor with FP truncations	3	0.4	0.035	22	0.6	Best combination of properties, led to excluding K90A.	Cell lysate titration	Cell lysate assay typically underestimates ratio change due to background signal, and gives lower confidence estimation of Kd
	PPP-L52-P	PYL1 (H87P,A190V, S112A, K90A, T138I, R143S)	edCitT9, T7edCer	Determine which combination of K90A, T138, R143S gives best sensor with FP truncations	2	1	1	2.35	0.9	Rejected due to loss of ratio change	Cell lysate titration	Cell lysate assay typically underestimates ratio change due to background signal, and gives lower confidence estimation of Kd
ABACUS2-100n	PPP-L52-P	PYL1 (H87P,A190V, S112A, E141D)	edCitT9, T7edCer	Control	3	0.15	0.011	100	1.8		Purified protein ABA titration
	attB-L52-attB	PYL1 (H87P, E141D)	edCit, edCer	Determine if PYL1(E141D) is sufficient to generate high affinity and ratio change alone	2	0.957	0.745	52	19	Lower affinity and ratio change than ABACUS2-100n	Purified protein ABA titration
	PPP-L52-P	PYL1 (H87P,A190V, S112A, E141D)	edCit, edCer	Determine if PYL1(E141D) is sufficient to generate high affinity and ratio change alone	3	0.63	0.176	71	8	Lower affinity and ratio change than ABACUS2-100n	Purified protein ABA titration
Data below reproduced from the meta analysis in Extended data table 1 for comparison:
ABACUS1-2µ	attB1-L52-attB2	PYL1( H87P)	FP: edCit, edCer		6	1.143	0.2	43	2.04
ABACUS2-400n	PPP-L52-P	PYL1 (H87P, A190V, S112A, R143S )	edCitT9, T7edCer		16	0.445	0.056	71	4.8
ABACUS2-100n	PPP-L52-P	PYL1 (H87P, A190V, S112A, E141D )	FP: edCitT9, T7edCer		13	0.098	0.0103	67.6	7.16

## Sheet: 1f ABACUS responses
Table Analyzed	Fig 1 F
Two-way ANOVA	Ordinary
Alpha	0.05
Source of Variation	% of total variation	P value	P value summary	Significant?
Interaction	6.279	0.0059	**	Yes
Row Factor	40.56	<0.0001	****	Yes
Column Factor	35.54	<0.0001	****	Yes
ANOVA table	SS (Type III)	DF	MS	F (DFn, DFd)	P value
Interaction	0.3632	6	0.06054	F (6, 69) = 3.349	P=0.0059
Row Factor	2.346	2	1.173	F (2, 69) = 64.90	P<0.0001
Column Factor	2.056	3	0.6853	F (3, 69) = 37.91	P<0.0001
Residual	1.247	69	0.01808
Data summary
Number of columns (Column Factor)	4
Number of rows (Row Factor)	3
Number of values	81
Within each row, compare columns (simple effects within rows)
Number of families	3
Number of comparisons per family	3
Alpha	0.05
Dunnett's multiple comparisons test	Predicted (LS) mean diff.	95.00% CI of diff.	Below threshold?	Summary	Adjusted P Value
1-2
Mock vs. 0.1uM ABA	-0.1514	-0.3305 to 0.02769	No	ns	0.1147
Mock vs. 0.5uM ABA	-0.1838	-0.3629 to -0.004761	Yes	*	0.0429
Mock vs. 10uM ABA	-0.3061	-0.4852 to -0.1270	Yes	***	0.0003
100n
Mock vs. 0.1uM ABA	-0.2289	-0.4016 to -0.05625	Yes	**	0.0061
Mock vs. 0.5uM ABA	-0.3478	-0.5275 to -0.1681	Yes	****	<0.0001
Mock vs. 10uM ABA	-0.3399	-0.5071 to -0.1727	Yes	****	<0.0001
400n
Mock vs. 0.1uM ABA	-0.227	-0.4000 to -0.05396	Yes	**	0.0067
Mock vs. 0.5uM ABA	-0.5616	-0.7346 to -0.3886	Yes	****	<0.0001
Mock vs. 10uM ABA	-0.5917	-0.7812 to -0.4022	Yes	****	<0.0001
Test details	Predicted (LS) mean 1	Predicted (LS) mean 2	Predicted (LS) mean diff.	SE of diff.	N1	N2	q	DF
1-2
Mock vs. 0.1uM ABA	2.206	2.357	-0.1514	0.0748	6	7	2.024	69
Mock vs. 0.5uM ABA	2.206	2.39	-0.1838	0.0748	6	7	2.458	69
Mock vs. 10uM ABA	2.206	2.512	-0.3061	0.0748	6	7	4.092	69
100n
Mock vs. 0.1uM ABA	2.421	2.65	-0.2289	0.07187	7	7	3.185	69
Mock vs. 0.5uM ABA	2.421	2.769	-0.3478	0.0748	7	6	4.65	69
Mock vs. 10uM ABA	2.421	2.761	-0.3399	0.06959	7	8	4.885	69
400n
Mock vs. 0.1uM ABA	2.434	2.66	-0.227	0.07187	7	7	3.158	69
Mock vs. 0.5uM ABA	2.434	2.995	-0.5616	0.07187	7	7	7.815	69
Mock vs. 10uM ABA	2.434	3.025	-0.5917	0.07873	7	5	7.516	69

## Sheet: 1h ABACUS LR phenotypes
Table Analyzed	1h LR 6 days post transfer
Two-way ANOVA	Ordinary
Alpha	0.05
Source of Variation	% of total variation	P value	P value summary	Significant?
Interaction	3.386	0.0332	*	Yes
Row Factor	18.81	<0.0001	****	Yes
Column Factor	25.89	<0.0001	****	Yes
ANOVA table	SS (Type III)	DF	MS	F (DFn, DFd)	P value
Interaction	105.4	5	21.07	F (5, 186) = 2.483	P=0.0332
Row Factor	585.2	5	117	F (5, 186) = 13.79	P<0.0001
Column Factor	805.8	1	805.8	F (1, 186) = 94.96	P<0.0001
Residual	1578	186	8.486
Difference between column means
Predicted (LS) mean of Mock Treated	10.55
Predicted (LS) mean of 10uM ABA	6.307
Difference between predicted means	4.243
SE of difference	0.4354
95% CI of difference	3.384 to 5.101
Normality of Residuals
Test name	Statistics	P value	Passed normality test (alpha=0.05)?	P value summary
Anderson-Darling (A2*)	0.6866	0.0719	Yes	ns
D'Agostino-Pearson omnibus (K2)	0.4035	0.8173	Yes	ns
Shapiro-Wilk (W)	0.9902	0.1989	Yes	ns
Kolmogorov-Smirnov (distance)	0.06449	0.0439	No	*
Data summary
Number of columns (Column Factor)	2
Number of rows (Row Factor)	6
Number of values	198
Within each column, compare rows (simple effects within columns)
Number of families	2
Number of comparisons per family	5
Alpha	0.05
Dunnett's multiple comparisons test	Predicted (LS) mean diff.	95.00% CI of diff.	Below threshold?	Summary	Adjusted P Value
Mock Treated
Col-0 vs. 1-2u	0.8454	-1.674 to 3.364	No	ns	0.8749
Col-0 vs. 400n 1	1.269	-1.735 to 4.273	No	ns	0.7408
Col-0 vs. 400n 7	3.291	0.7271 to 5.855	Yes	**	0.006
Col-0 vs. 100n 7	4.04	1.562 to 6.519	Yes	***	0.0002
Col-0 vs. 100n 18	6.206	3.855 to 8.556	Yes	****	<0.0001
10uM ABA
Col-0 vs. 1-2u	0.5165	-1.961 to 2.994	No	ns	0.9835
Col-0 vs. 400n 1	-0.7692	-3.791 to 2.252	No	ns	0.9614
Col-0 vs. 400n 7	0.1197	-2.172 to 2.411	No	ns	0.9998
Col-0 vs. 100n 7	3.113	0.7823 to 5.444	Yes	**	0.0037
Col-0 vs. 100n 18	2.564	0.2728 to 4.855	Yes	*	0.0213
Test details	Predicted (LS) mean 1	Predicted (LS) mean 2	Predicted (LS) mean diff.	SE of diff.	N1	N2	q	DF
Mock Treated
Col-0 vs. 1-2u	13.16	12.31	0.8454	0.9884	19	16	0.8553	186
Col-0 vs. 400n 1	13.16	11.89	1.269	1.179	19	9	1.077	186
Col-0 vs. 400n 7	13.16	9.867	3.291	1.006	19	15	3.271	186
Col-0 vs. 100n 7	13.16	9.118	4.04	0.9725	19	17	4.154	186
Col-0 vs. 100n 18	13.16	6.952	6.206	0.9223	19	21	6.728	186
10uM ABA
Col-0 vs. 1-2u	7.231	6.714	0.5165	0.9657	26	14	0.5349	186
Col-0 vs. 400n 1	7.231	8	-0.7692	1.178	26	8	0.6531	186
Col-0 vs. 400n 7	7.231	7.111	0.1197	0.8932	26	18	0.134	186
Col-0 vs. 100n 7	7.231	4.118	3.113	0.9086	26	17	3.426	186
Col-0 vs. 100n 18	7.231	4.667	2.564	0.8932	26	18	2.871	186

## Sheet: 2c Fluridone treatment
Table Analyzed	Fig 2 C
Two-way ANOVA	Ordinary
Alpha	0.05
Source of Variation	% of total variation	P value	P value summary	Significant?
Interaction	12.93	0.0003	***	Yes
Row Factor	50.95	<0.0001	****	Yes
Column Factor	4.964	0.009	**	Yes
ANOVA table	SS (Type III)	DF	MS	F (DFn, DFd)	P value
Interaction	0.2305	2	0.1153	F (2, 47) = 9.662	P=0.0003
Row Factor	0.9081	2	0.454	F (2, 47) = 38.06	P<0.0001
Column Factor	0.08848	1	0.08848	F (1, 47) = 7.417	P=0.0090
Residual	0.5607	47	0.01193
Difference between column means
Predicted (LS) mean of Mock	2.386
Predicted (LS) mean of FLU	2.304
Difference between predicted means	0.0818
SE of difference	0.03003
95% CI of difference	0.02137 to 0.1422
Data summary
Number of columns (Column Factor)	2
Number of rows (Row Factor)	3
Number of values	53
Compare each cell mean with the other cell mean in that row
Number of families	1
Number of comparisons per family	3
Alpha	0.05
Holm-Šídák's multiple comparisons test	Predicted (LS) mean diff.	Below threshold?	Summary	Adjusted P Value
Mock - FLU
1-2	-0.1067	No	ns	0.0502
100n	0.1693	Yes	**	0.0038
400n	0.1827	Yes	**	0.0027
Test details	Predicted (LS) mean 1	Predicted (LS) mean 2	Predicted (LS) mean diff.	SE of diff.	N1	N2	t	DF
Mock - FLU
1-2	2.152	2.259	-0.1067	0.05307	8	9	2.01	47
100n	2.394	2.224	0.1693	0.05149	9	9	3.288	47
400n	2.612	2.429	0.1827	0.05149	9	9	3.549	47

## Sheet: 2d CYP707A3 induction
Table Analyzed	Fig 2 D
Two-way ANOVA	Ordinary
Alpha	0.05
Source of Variation	% of total variation	P value	P value summary	Significant?
Interaction	0.4655	0.6597	ns	No
Row Factor	23.06	0.0046	**	Yes
Column Factor	19.02	0.009	**	Yes
ANOVA table	SS (Type III)	DF	MS	F (DFn, DFd)	P value
Interaction	0.002046	1	0.002046	F (1, 23) = 0.1990	P=0.6597
Row Factor	0.1014	1	0.1014	F (1, 23) = 9.860	P=0.0046
Column Factor	0.08361	1	0.08361	F (1, 23) = 8.132	P=0.0090
Residual	0.2365	23	0.01028
Difference between column means
Predicted (LS) mean of Mock	2.909
Predicted (LS) mean of EST	2.795
Difference between predicted means	0.1135
SE of difference	0.03981
95% CI of difference	0.03117 to 0.1959
Difference between row means
Predicted (LS) mean of 100n	2.915
Predicted (LS) mean of 400n	2.79
Difference between predicted means	0.125
SE of difference	0.03981
95% CI of difference	0.04266 to 0.2074
Interaction CI
Mean diff, A1 - B1	0.1313
Mean diff, A2 - B2	0.09577
(A1 -B1) - (A2 - B2)	0.03552
95% CI of difference	-0.1292 to 0.2002
(B1 - A1) - (B2 - A2)	-0.03552
95% CI of difference	-0.2002 to 0.1292
Data summary
Number of columns (Column Factor)	2
Number of rows (Row Factor)	2
Number of values	27
Compare each cell mean with the other cell mean in that row
Number of families	1
Number of comparisons per family	2
Alpha	0.05
Holm-Šídák's multiple comparisons test	Predicted (LS) mean diff.	Below threshold?	Summary	Adjusted P Value
Mock - EST
100n	0.1313	Yes	*	0.0325
400n	0.09577	No	ns	0.1325
Test details	Predicted (LS) mean 1	Predicted (LS) mean 2	Predicted (LS) mean diff.	SE of diff.	N1	N2	t	DF
Mock - EST
100n	2.98	2.849	0.1313	0.0507	8	8	2.59	23
400n	2.838	2.742	0.09577	0.0614	5	6	1.56	23

## Sheet: 2e NCED3 induction
Table Analyzed	2E Inducible NCED3 ABACUS2
Two-way ANOVA	Ordinary
Alpha	0.05
Source of Variation	% of total variation	P value	P value summary	Significant?
Interaction	5.146	0.0637	ns	No
Line	35.39	<0.0001	****	Yes
Treatment	5.039	0.008	**	Yes
ANOVA table	SS (Type III)	DF	MS	F (DFn, DFd)	P value
Interaction	0.2577	3	0.0859	F (3, 76) = 2.527	P=0.0637
Line	1.772	3	0.5908	F (3, 76) = 17.38	P<0.0001
Treatment	0.2523	1	0.2523	F (1, 76) = 7.423	P=0.0080
Residual	2.583	76	0.03399
Difference between column means
Predicted (LS) mean of Mock	2.368
Predicted (LS) mean of EST	2.481
Difference between predicted means	-0.1136
SE of difference	0.0417
95% CI of difference	-0.1966 to -0.03056
Data summary
Number of columns (Treatment)	2
Number of rows (Line)	4
Number of values	84
Compare each cell mean with the other cell mean in that row
Number of families	1
Number of comparisons per family	4
Alpha	0.05
Holm-Šídák's multiple comparisons test	Predicted (LS) mean diff.	Below threshold?	Summary	Adjusted P Value
Mock - EST
wt 100n	-0.07897	No	ns	0.6248
UBQXVENCED 100n	-0.1795	Yes	*	0.045
wt 400n	0.0585	No	ns	0.6248
UBQXVENCED 400n	-0.2544	Yes	**	0.0029
Test details	Predicted (LS) mean 1	Predicted (LS) mean 2	Predicted (LS) mean diff.	SE of diff.	N1	N2	t	DF
Mock - EST
wt 100n	2.208	2.287	-0.07897	0.09085	7	10	0.8692	76
UBQXVENCED 100n	2.537	2.717	-0.1795	0.07231	13	13	2.483	76
wt 400n	2.354	2.296	0.0585	0.09541	7	8	0.6131	76
UBQXVENCED 400n	2.37	2.625	-0.2544	0.07231	13	13	3.518	76

## Sheet: 3e ABACUS salt
Table Analyzed	Fig 3e
Two-way ANOVA	Ordinary
Alpha	0.05
Source of Variation	% of total variation	P value	P value summary	Significant?
Interaction	5.325	0.0172	*	Yes
Row Factor	49.36	<0.0001	****	Yes
Column Factor	18.43	<0.0001	****	Yes
ANOVA table	SS (Type III)	DF	MS	F (DFn, DFd)	P value
Interaction	0.1144	2	0.05721	F (2, 48) = 4.426	P=0.0172
Row Factor	1.061	2	0.5303	F (2, 48) = 41.02	P<0.0001
Column Factor	0.396	1	0.396	F (1, 48) = 30.63	P<0.0001
Residual	0.6205	48	0.01293
Difference between column means
Predicted (LS) mean of Mock Treated	2.301
Predicted (LS) mean of 100mM NaCL	2.473
Difference between predicted means	-0.1716
SE of difference	0.03101
95% CI of difference	-0.2340 to -0.1093
Data summary
Number of columns (Column Factor)	2
Number of rows (Row Factor)	3
Number of values	54
Compare each cell mean with the other cell mean in that row
Number of families	1
Number of comparisons per family	3
Alpha	0.05
Holm-Šídák's multiple comparisons test	Predicted (LS) mean diff.	Below threshold?	Summary	Adjusted P Value
Mock Treated - 100mM NaCL
1-2	-0.05777	No	ns	0.2865
400n	-0.2868	Yes	****	<0.0001
100n	-0.1703	Yes	**	0.0041
Test details	Predicted (LS) mean 1	Predicted (LS) mean 2	Predicted (LS) mean diff.	SE of diff.	N1	N2	t	DF
Mock Treated - 100mM NaCL
1-2	2.168	2.225	-0.05777	0.0536	9	9	1.078	48
400n	2.393	2.679	-0.2868	0.05525	9	8	5.191	48
100n	2.343	2.513	-0.1703	0.05224	9	10	3.261	48

## Sheet: 3f Leaf humidity drop 
Table Analyzed	Fig 3f
Two-way ANOVA	Ordinary
Alpha	0.05
Source of Variation	% of total variation	P value	P value summary	Significant?
Interaction	0.01894	0.9258	ns	No
Row Factor	4.478	0.1574	ns	No
Column Factor	13.54	0.0165	*	Yes
ANOVA table	SS (Type III)	DF	MS	F (DFn, DFd)	P value
Interaction	0.000138	1	0.000138	F (1, 38) = 0.008799	P=0.9258
Row Factor	0.03264	1	0.03264	F (1, 38) = 2.081	P=0.1574
Column Factor	0.09872	1	0.09872	F (1, 38) = 6.292	P=0.0165
Residual	0.5962	38	0.01569
Difference between column means
Predicted (LS) mean of Mock Treated	2.298
Predicted (LS) mean of 76% RH	2.396
Difference between predicted means	-0.09797
SE of difference	0.03905
95% CI of difference	-0.1770 to -0.01890
Difference between row means
Predicted (LS) mean of Pavement	2.375
Predicted (LS) mean of Stomata	2.318
Difference between predicted means	0.05633
SE of difference	0.03905
95% CI of difference	-0.02273 to 0.1354
Interaction CI
Mean diff, A1 - B1	-0.1016
Mean diff, A2 - B2	-0.0943
(A1 -B1) - (A2 - B2)	-0.007327
95% CI of difference	-0.1655 to 0.1508
(B1 - A1) - (B2 - A2)	0.007327
95% CI of difference	-0.1508 to 0.1655
Data summary
Number of columns (Column Factor)	2
Number of rows (Row Factor)	2
Number of values	42
Compare each cell mean with the other cell mean in that row
Number of families	1
Number of comparisons per family	2
Alpha	0.05
Holm-Šídák's multiple comparisons test	Predicted (LS) mean diff.	Below threshold?	Summary	Adjusted P Value
Mock Treated - 76% RH
Pavement	-0.1016	No	ns	0.1417
Stomata	-0.0943	No	ns	0.1417
Test details	Predicted (LS) mean 1	Predicted (LS) mean 2	Predicted (LS) mean diff.	SE of diff.	N1	N2	t	DF
Mock Treated - 76% RH
Pavement	2.324	2.426	-0.1016	0.05523	9	12	1.84	38
Stomata	2.271	2.366	-0.0943	0.05523	9	12	1.707	38

## Sheet: 3g Leaf humidity increase
Table Analyzed	Fig 3g
Two-way ANOVA	Ordinary
Alpha	0.05
Source of Variation	% of total variation	P value	P value summary	Significant?
Interaction	0.615	0.4984	ns	No
Row Factor	17.29	0.0008	***	Yes
Column Factor	31.71	<0.0001	****	Yes
ANOVA table	SS (Type III)	DF	MS	F (DFn, DFd)	P value
Interaction	0.01215	1	0.01215	F (1, 38) = 0.4672	P=0.4984
Row Factor	0.3416	1	0.3416	F (1, 38) = 13.14	P=0.0008
Column Factor	0.6265	1	0.6265	F (1, 38) = 24.09	P<0.0001
Residual	0.9882	38	0.02601
Difference between column means
Predicted (LS) mean of Mock Treated	2.474
Predicted (LS) mean of 95% RH	2.23
Difference between predicted means	0.2445
SE of difference	0.04982
95% CI of difference	0.1437 to 0.3454
Difference between row means
Predicted (LS) mean of Pavement	2.262
Predicted (LS) mean of Stomata	2.442
Difference between predicted means	-0.1806
SE of difference	0.04982
95% CI of difference	-0.2814 to -0.07972
Interaction CI
Mean diff, A1 - B1	0.2105
Mean diff, A2 - B2	0.2786
(A1 -B1) - (A2 - B2)	-0.06811
95% CI of difference	-0.2698 to 0.1336
(B1 - A1) - (B2 - A2)	0.06811
95% CI of difference	-0.1336 to 0.2698
Data summary
Number of columns (Column Factor)	2
Number of rows (Row Factor)	2
Number of values	42
Compare each cell mean with the other cell mean in that row
Number of families	1
Number of comparisons per family	2
Alpha	0.05
Holm-Šídák's multiple comparisons test	Predicted (LS) mean diff.	Below threshold?	Summary	Adjusted P Value
Mock Treated - 95% RH
Pavement	0.2105	Yes	**	0.0049
Stomata	0.2786	Yes	***	0.0006
Test details	Predicted (LS) mean 1	Predicted (LS) mean 2	Predicted (LS) mean diff.	SE of diff.	N1	N2	t	DF
Mock Treated - 95% RH
Pavement	2.367	2.157	0.2105	0.07046	11	10	2.987	38
Stomata	2.582	2.303	0.2786	0.07046	11	10	3.954	38

[truncated: 20 more sheets: 4a root growth humidity aba2, 4b root zones ABACUS2 low RH, 4d snrk2 complement lowRH, 4e CYP707A3 induction low RH, ED4a primary root growth 1, ED4b primary root growth 2, ED6e plant zones ABACUS2, ED7 cotyledon tissue type, ED8 salt radial, ED9 Peristom low RH, ED10 Peristom high RH, S4a Specificity, S4B Specificity, S4c Specificity, S4d Specificity, S8 reversibility, S13 Surface vs Interior Cotyl, S14 Root radial pattern, S16a 2-100n cyp707a1cyp707a3, S16c 2-400n cyp707a1cyp707a3]
